# Supplementary material for: Estimating tumor mutational burden from RNA-sequencing without a matched-normal sample
Source: Nat Commun. 2022 Jun 2;13:3092. doi: 10.1038/s41467-022-30753-2 (PMC9163107; doi:10.1038/s41467-022-30753-2)
Supplement: Supplementary file 3 — Supplementary Data [file 41467_2022_30753_MOESM3_ESM.xlsx]

## Sheet: Supplementary Data 1
Feature name	Feature importance score
pon_DNA_2	0.167781
pon_DNA_1	0.107652
log_like_RNA	0.0759199
gnomad_AF	0.0704668
log_like_DNA	0.0591915
gnomad	0.053955
pon_DNA_8	0.0533391
pon_DNA_3	0.0329328
pon_DNA_5	0.0316498
pon_DNA_4	0.0292749
pon_RNA_7	0.0261803
pon_RNA_8	0.0254159
tumor_f	0.0240553
t_alt_count	0.0234916
t_lod_fstar	0.023261
pon_RNA_4	0.0224117
pon_RNA_2	0.0191374
esp_AF	0.017117
esp	0.0165696
pon_DNA_7	0.0154544
t_ref_count	0.01516
pon_RNA_3	0.0142739
pon_DNA_6	0.0142592
genome1000	0.0133792
pon_RNA_1	0.0130375
pon_RNA_6	0.00836799
dbsnp	0.00811279
dbsnp_AF	0.00716099
pon_RNA_5	0.00643905
classification_to_remove	0.00296683
genome1000_AF	0.00158514

## Sheet: Supplementary Data 2
	DNA vs. predicted somatic mutations	RNA vs. predicted somatic mutations
Pearson R	0.92	0.99
Pearson P-value	3.7*10-151	<1*10-287

## Sheet: Supplementary Data 3
Significantly mutated genes using RNA-MuTect-WMN					Significantly mutated genes using RNA-MuTect
Gene Name	P-value				Gene Name	P-value
BRAF	3.37e-13				BRAF	3.37e-13
TP53	3.37e-13				TP53	3.37e-13
PPP6C	3.37e-13				PPP6C	3.37e-13
ATP5O	3.37e-13				ATP5O	3.37e-13
PPP1R2	1.79e-12				PPP1R2	1.49e-12
RQCD1	1.55e-06				RQCD1	5.17e-06
IDH1	3.11e-06				ARID2	1.54e-05
PTEN	1.86e-05				MAP2K1	2.9e-05
ARID2	2.07e-05				IDH1	7.68e-05
ZFX	6.4e-05				PTEN	0.000419
MAP2K1	0.000115				CDKN2A	0.000743
OGT	0.000271				OGT	0.000743
CDKN2A	0.000536				ZFX	0.000743
CTNNB1	0.000536				KIF2C	0.001635
KIF2C	0.001132				SLC26A2	0.00241
ITGB3	0.001599				KIT	0.002761
DYRK3	0.00163				ITGB3	0.005715
SLC26A2	0.002018				CTNNB1	0.005974
KIT	0.003266				TRIP4	0.00787
DDX17	0.004278				RIPK4	0.026238
ANKRD44	0.007562				HLA-C	0.026238
TRIP4	0.007645				STK24	0.026238
NRAS	0.024962				DYRK3	0.026238
RIPK4	0.033691				NRAS	0.026238

## Sheet: Supplementary Data 4
List of melanoma driver genes. In bold, genes that carry at least one somatic mutation in our dataset
Driver Genes
A1CF
ASXL2
ATF1
B2M
BAP1
BCL2L12
BCLAF1
BIRC6
BMP5
BRAF
CDH10
CDH17
CDKN2A
CHD2
CNTNAP2
CUX1
CYP2C8
CYSLTR2
DCC
EIF1AX
EPHA3
EPHA7
ERBB4
FAM47C
FAT4
GNA11
GNAQ
GRIN2A
GRM3
IRS4
ISX
KDR
KIT
MAP2K1
MAP2K2
MITF
MUC16
NFKBIE
NRAS
PPP6C
PREX2
PRPF40B
PTPRT
RAC1
RGS7
ROBO2
S100A7
SALL4
SFRP4
SKI
STAG2
TERT
TNC
TRRAP
ZEB1

## Sheet: Supplementary Data 5
	low vs. high TMB		high vs. very high TMB
percentile	Predicted somatic mutations (RNA-only)	True somatic mutations (tumor vs. matchd-normal DNA)	Predicted somatic mutations (RNA-only)	True somatic mutations (tumor vs. matchd-normal DNA)
40	5.1*10-7	3.5*10-5	0.02	0.03
45	8.4*10-5	0.002	0.04	0.04
50	6.6*10-4	0.003	0.04	0.03
55	3.3*10-3	0.006	0.05	0.03
60	0.005	0.01	0.04	0.03
