# Supplementary material for: Estimating tumor mutational burden from RNA-sequencing without a matched-normal sample
Source: Nat Commun. 2022 Jun 2;13:3092. doi: 10.1038/s41467-022-30753-2 (PMC9163107; doi:10.1038/s41467-022-30753-2)
Supplement: Supplementary file 4 — Supplementary Code [file 41467_2022_30753_MOESM4_ESM.zip › 322489_3_video_6474616_rbzlzy (1)/Supplementary_code/input_folder/test.txt]

t_ref_count	t_alt_count	t_lod_fstar	tumor_f	dbsnp_AF	dbsnp	esp_AF	esp	genome1000_AF	genome1000	gnomad_AF	gnomad	variant_classification	log_like_RNA	log_like_DNA	pon_RNA_1	pon_RNA_2	pon_RNA_3	pon_RNA_4	pon_RNA_5	pon_RNA_6	pon_RNA_7	pon_RNA_8	pon_DNA_1	pon_DNA_2	pon_DNA_3	pon_DNA_4	pon_DNA_5	pon_DNA_6	pon_DNA_7	pon_DNA_8	is_somatic
0	2	9.1542	1	0.454129178	0	19.50448813	0	0.252	1	0.303829019	0	0	-0.415080076	-1.363346303	331	3157	361	114	21	24	239	2265	7266	321	271	111	0	4	117	244	0
0	3	13.5312	1	0.454129178	0	19.50448813	0	0.996	1	0.303829019	0	1	-0.205160973	-1.907308455	709	0	832	878	0	0	3394	699	7379	0	601	250	0	0	104	0	0
0	3	12.231	1	0.454129178	0	19.50448813	0	0.480189101	0	0.303829019	0	0	-13.35734826	-13.4943421	3117	3346	46	3	0	0	0	0	2853	5372	107	2	0	0	0	0	0
0	27	109.976	1	0.9866	1	19.50448813	0	0.99	1	0.303829019	0	0	-0.149636802	-0.886225039	467	0	658	773	0	0	3623	991	5946	1	872	432	0	0	550	533	0
0	2	8.5541	1	0.454129178	0	19.50448813	0	0.480189101	0	0.303829019	0	1	-0.858241389	-15.22187625	2958	0	1708	942	0	0	899	5	8321	8	5	0	0	0	0	0	0
