# Supplementary material for: Estimating tumor mutational burden from RNA-sequencing without a matched-normal sample
Source: Nat Commun. 2022 Jun 2;13:3092. doi: 10.1038/s41467-022-30753-2 (PMC9163107; doi:10.1038/s41467-022-30753-2)
Supplement: Supplementary file 4 — Supplementary Code [file 41467_2022_30753_MOESM4_ESM.zip › 322489_3_video_6474616_rbzlzy (1)/Supplementary_code/README.txt]

---------------
RNA-MuTect-WMN
---------------

*****************************************
The pipeline uses Python v3.9.1
*****************************************

No installation is required.

INPUT:
The pipeline includes the following input files that should be placed in a folder named 'input_folder' (see example input files in 'input_folder'):
1. 5 text files for train sets 1-5, containing variants in the rows and all features in the column. Last column is the label (somatic=1; no somatic=0). 
2. A similar text file containing all variants in the test set.

OUTPUT:
1. 5 trained models
2. Precision and recall values for train and test groups
* Running time is dependent on the number of variants in the dataset
