# Supplementary material for: Estimating tumor mutational burden from RNA-sequencing without a matched-normal sample
Source: Nat Commun. 2022 Jun 2;13:3092. doi: 10.1038/s41467-022-30753-2 (PMC9163107; doi:10.1038/s41467-022-30753-2)
Supplement: Supplementary file 6 — Source Data [file 41467_2022_30753_MOESM6_ESM.zip]

Archive with 1 entries (1 files):
- 322489_3_video_6474616_rbzlzy (1).zip
